# Supplementary material for: Deep Bayesian-Assisted Keypoint Detection for Pose Estimation in Assembly Automation
Source: Sensors (Basel). 2023 Jul 2;23(13):6107. doi: 10.3390/s23136107 (PMC10346187; doi:10.3390/s23136107)
Supplement: Supplementary file 1 [file sensors-23-06107-s001.zip]

Archive with 1 entries (1 files):
- sensors-2440285-supplementary.mp4
